# Supplementary material for: Uncovering the Expression Pattern of the Costimulatory Receptors ICOS, 4-1BB, and OX-40 in Exhausted Peripheral and Tumor-Infiltrating Natural Killer Cells from Patients with Cervical Cancer
Source: Int J Mol Sci. 2024 Aug 12;25(16):8775. doi: 10.3390/ijms25168775 (PMC11354483; doi:10.3390/ijms25168775)
Supplement: Supplementary file 1 [file ijms-25-08775-s001.zip]

Archive with 1 entries (1 files):
- ijms-3114592-supplementary.pdf
